# Supplementary material for: Short CDRL1 in intermediate VRC01-like mAbs is not sufficient to overcome key glycan barriers on HIV-1 Env
Source: J Virol. 2024 Sep 6;98(10):e00744-24. doi: 10.1128/jvi.00744-24 (PMC11495006; doi:10.1128/jvi.00744-24)
Supplement: Table S2 — HC/LC sequences of the VRC01-like antibodies. [file jvi.00744-24-s0006.xlsx]

## Sheet: HC and LC Sequences
Table S2: HC/LC sequences of the VRC01-like antibodies isolated after the final boost immunization, related to Fig. 2. Amino acid sequences are aligned to the V gene from which they are derived, and CDR are highlighted in red. For sequences where the PCR product did not contain the 5’ end, the sequence is shown beginning at CDR1
HC Sequences
Prime	Boost1	Boost2	Week	VRC01glHC	QVQLVQSGAEVKKPGASVKVSCKASGYTFTGYYMHWVRQAPGQGLEWMGWINPNSGGTNYAQKFQGRVTMTRDTSISTAYMELSRLRSDDTAVYYCARGKNSDYNWDFQHWGQGTLVTVSS	mAb
426c.Mod.Core.Ferritin	HxB2.WT.Core.Ferritin	SOSIP Cocktail	20	061821-p2-A2	...............................N..N..................TN.................S................................................	8-7
(GLA-LSQ)	(GLA-LSQ)	(GLA-LSQ)		061821-p2-A5	........P...E.....R...........DHFI...........D.......IR.....................T....D.N..........F..........................	8-8
				061821-p2-A8	................P........................................................................................................	8-9
				061821-p2-A10	..................T...R.....L.....N..................TR.A...........................................D....................	8-10
				061821-p2-B5	.........................................................................................................................	8-11
				061821-p2-B6	-----------------........................................................................................................
				061821-p2-B7	---------------------....................................................................................................
				070221-p2-A2	..................................N..................KN..................M................A..............................	8-14
				070221-p2-A4	.........................................................................................................................
				070221-p2-A5	..................R..............VN...............M...R.A................................................................	8-16
				070221-p2-A6	T.......P...E.....R.....T.....DHFI...........D.......FR..I.................FT......NS.........F..........................
				070221-p2-A7	..................................N..................RN........L.....L.............NG...............I....................	8-18
				070221-p2-A9	..................................N...................R.........................L...................D....................	8-19
				070221-p2-A10	.........D........................N.I................RN..................M.M........................T....................	8-20
				070221-p2-B4	..................R...........DHFI...................IR.A...................T.......S.K...S...F.....D....................	8-21
				070221-p2-B5	..................................N..................KN..................M................A..............................	8-22
				070221-p2-B8	.........D....................D...N.I.............V..KN..................M..........................D....................	8-23
				070221-p2-B9	........P...E.....R.....T.....DHFI...........D.......FR.....P..............FT......N..........F..........................	8-24
				070221-p2-B10	...........R......................................V..IF...................T.........................D...T................	8-25
				060523-MLKG8-p1-A3-hc	---------------------...........FI...............................................D...................................----
				060523-MLKG8-p1-A4-hc	---------------------...............................................................................................-----
				060523-MLKG8-p1-A8-hc	---------------------.................................................................................................---
				060523-MLKG8-p1-B6-hc	---------------------.................................................................................................---
				060523-MLKG8-p1-H7-hc	-------------........................................................................................................----
				060523-MLKG8-p2-A10-hc	...........M..................D..LN..................HR.A...............V...........................D................----	8-26
				060523-MLKG8-p2-B1-hc	---------------------................................................................................................----
				060523-MLKG8-p2-B5-hc	---------------------....................................................................................................
				060523-MLKG8-p2-C4-hc	---------------------................................................................................................----
				060523-MLKG8-p2-E4-hc	---------------------.............N..................TR.A..................L...H....................TG...............----
				060523-MLKG8-p2-E10-hc	---------------------....................................................................................................
				060523-MLKG8-p2-F2-hc	---------------------................................................................................................----
				060523-MLKG8-p2-F5-hc	---------------------.................................................................................................---
				060523-MLKG8-p2-F8-hc	---------------------............................................................K..S.......................P........----
				060523-MLKG8-p2-H8-hc	............M.................D.FLN..................KN..L.LV....D...L...L................A...F......................----	8-27
LC Sequences
Prime	Boost1	Boost2	Week	IGKV8-30*01	DIVMSQSPSSLAVSVGEKVTMSCKSSQSLLYSSNQKNYLAWYQQKPGQSPKLLIYWASTRESGVPDRFTGSGSGTDFTLTISSVKAEDLAVYYCQQYYS	mAb
426c.Mod.Core.Ferritin	HxB2.WT.Core.Ferritin	SOSIP Cocktail	20	LC_070221_p2b9*	..............L..RI.L.....LT.I..Y.GE...................ST........................................EY	8-24
(GLA-LSQ)	(GLA-LSQ)	(GLA-LSQ)		LC_070221_p2b8*	...........V...................T.DEED................L.S....D.......S...................V.........K	8-23
				LC_070221_p2a6*	..............L..RI........T.V..Y.EE...................ST........................................EY
				LC_070221_p2a9*	...........T...............NI..G.DEE..............E...............................................K	8-19
				LC_061821_p2a5*	..............L..R.........T.I....EE...................S.........................................E.	8-8
				LC_061821_p2a10*	..............L.D..................E.N...........................A....T.............R............ET	8-10
				LC_070221_p2b10*	..................A.L........I...D.E.............................................N.................	8-25
				LC_070221_p2a10*	................Q................HEE....................................................V.........K	8-20
				LC_070221_p2a5*	...................................E..............Q....G.........................R...............ET	8-16
				LC_070221_p2a7*	.........F......................D..E.........................................S....................K	8-18
				LC_070221_p2b4*	..............I............T......EE.............................................................EI	8-21
				LC_070221_p2b5*	.................T.................D.............................................R...............EF	8-22
				LC_070221_p2a2*	...................................E.............................................R...............EY	8-14
				LC_061821_p2a8*	..................................................................................................T	8-9
				LC_061821_p2b5*	.................................................................................................WT	8-11
				070221-p2-B7-k	-----.........L..R.........T.V..Y.EE...................S..N......................................E.
				060523-MLKG8-p2-A10-k	............................PV.GT.EE.N......................K.......................R.............K	8-26
				060523-MLKG8-p2-E4-k	--------............L............D.E...............................................................
				060523-MLKG8-p2-H8-k	.....................N.........T.-------..............................G..........R...............EF	8-27
				IGKV12-46*01	DIQMTQSPASLSVSVGETVTITCRASENIYSNLAWYQQKQGKSPQLLVYAATNLADGVPSRFSGSGSGTQYSLKINSLQSEDFGSYYCQHFWGTP
				LC_061821_p2a2*	............................FH.D....K.......................................................KFG	8-7
