# Supplementary material for: Short CDRL1 in intermediate VRC01-like mAbs is not sufficient to overcome key glycan barriers on HIV-1 Env
Source: J Virol. 2024 Sep 6;98(10):e00744-24. doi: 10.1128/jvi.00744-24 (PMC11495006; doi:10.1128/jvi.00744-24)
Supplement: Table S4 — Summary of overall binding properties of the 15 VRC01-like mAbs. [file jvi.00744-24-s0007.xlsx]

## Sheet: Sheet1
Table S4: Summary of overall binding properties of the 15 VRC01-like mAbs that were generated from animals following final SOSIP cocktail immunization using Biolayer Interferometry Assay, related to Fig. 3. No binding: (-); Up to 0.1: +/-; 0.1 to 0.5: +; 0.5 to 1: ++; and >1: +++.
Ab name	426c.Mod.Core	eOD-GT8	426c.WT.Core	HxB2.WT.Core	QH0692.WT.Core	4501dH1.WT.Core	Q168a2.WT.Core	93TH057.WT.Core	426c.TM.SOSIP	426c.SM.SOSIP	426c.DM.SOSIP	426c.WT.SOSIP
8-7	+++	++	++	++	-	-	-	-	+++	++	-	-
8-8	+++	++	++	++	++	+	+	-	+++	+++	-	-
8-10	+++	++	++	++	-	+	-	-	+++	++	+	-
8-14	+++	++	++	++	+	++	-	-	+++	++	-	-
8-16	+++	++	++	++	-	+	-	-	+++	++	+/-	-
8-18	+++	++	++	-	-	-	-	-	+++	++	-	-
8-19	+++	+	++	-	-	-	-	-	+++	++	-	-
8-20	+++	++	++	+/-	-	-	-	-	+++	++	-	-
8-21	+++	+	++	++	++	+	+	+	+++	++	+	-
8-22	+++	++	++	++	+	++	-	-	+++	++	+/-	-
8-23	+++	++	++	++	-	-	-	-	+++	++	-	-
8-24	+++	++	++	+++	+++	++	++	++	+++	++	+	-
8-25	+++	+	++	+	-	+	-	-	+++	++	-	-
8-26	+++	+	++	+/-	-	-	-	-	++	++	-	-
8-27	+++	++	++	++	++	++	+	+	+++	++	+	+
glVRC01	++	++	++	-	-	-	-	-	++	+	-	-
mVRC01	+++	++	+++	+++	+++	+++	+++	++	+++	++	++	++
